# Supplementary material for: Identification of SARS-CoV-2 Main Protease Inhibitors from a Library of Minor Cannabinoids by Biochemical Inhibition Assay and Surface Plasmon Resonance Characterized Binding Affinity
Source: Molecules. 2022 Sep 19;27(18):6127. doi: 10.3390/molecules27186127 (PMC9502466; doi:10.3390/molecules27186127)
Supplement: Supplementary file 1 [file molecules-27-06127-s001.zip]

Archive with 1 entries (1 files):
- molecules-1905102-supplementary.pdf
